# Supplementary material for: Variability in Host Specificity and Functional Potential of Antarctic Sponge-Associated Bacterial Communities
Source: Front Microbiol. 2022 Jan 13;12:771589. doi: 10.3389/fmicb.2021.771589 (PMC8792898; doi:10.3389/fmicb.2021.771589)
Supplement: Supplementary file 1 [file Data_Sheet_1.xlsx]

## Sheet: Supplementary _Table_S1_Sample_
Supplementary Table S1. Detailed information of sample collection.
Sampling date	Species	Individual number	Lat	Long	Temperature (C°)	Ligth
2016-01-18	Hymeniacidon torquata	R3	64°51'57.7"S	63°37'52.8"W	0.893	129,2
2016-01-18	Haliclona (Rhizoniera) sp.	R3	64°51'57.7"S	63°37'52.8"W	0.893	129,2
2016-01-18	Hymeniacidon torquata	R2	64°51'57.7"S	63°37'52.8"W	0.893	129,2
2016-01-18	Hymeniacidon torquata	R4	64°51'57.7"S	63°37'52.8"W	0.893	129,2
2016-01-19	Haliclona (Rhizoniera) sp.	R1	64°51'52.3"S	63°37'46.0"W	1.112	172,2
2016-01-19	Isodictya kerguelenensis	R1	64°51'57.7"S	63°37'52.8"W	1.112	96,9
2016-01-19	Hymeniacidon torquata	R5	64°51'58.6"S	63°37'46.7"W	1.112	96,9
2016-01-19	Haliclona (Rhizoniera) sp.	R2	64°51'58.6"S	63°37'46.7"W	1.112	96,9
2016-01-19	Hymeniacidon torquata	R1	64°51'57.7"S	63°37'52.8"W	1.112	96,9
2016-01-19	Isodictya kerguelenensis	R5	64°51'58.6"S	63°37'46.7"W	1.112	96,9
2016-01-27	Hymeniacidon torquata	R7	64°51'58.6"S	63°37'46.7"W	1.112	441,3
2016-01-29	Haliclona (Rhizoniera) sp.	R4	64°51'58.6"S	63°37'46.7"W	1.112	1377,8
2016-01-29	Haliclona (Rhizoniera) sp.	R5	64°51'58.6"S	63°37'46.7"W	1.112	1377,8
2016-01-31	Isodictya kerguelenensis	R2	64°51'58.6"S	63°37'46.7"W	0.563	0
2016-01-31	Hymeniacidon torquata	R8	64°51'58.6"S	63°37'46.7"W	0.563	0
2016-02-03	Isodictya kerguelenensis	R3	64°51'58.6"S	63°37'46.7"W	0.674	139,9
2016-02-03	Hymeniacidon torquata	R9	64°51'58.6"S	63°37'46.7"W	0.674	139,9
2016-02-03	Hymeniacidon torquata	R10	64°51'58.6"S	63°37'46.7"W	0.674	139,9
2016-02-03	Hymeniacidon torquata	R11	64°51'58.6"S	63°37'46.7"W	0.674	107,6
2016-02-04	Hymeniacidon torquata	R16	64°51'52.3"S	63°37'46.0"W	0.674	64,6
	Haliclona (Rhizoniera) sp.	R8	64°51'58.6"S	63°37'46.7"W	0.674	64,6
2016-02-14	Hymeniacidon torquata	R15	64°51'52.3"S	63°37'46.0"W	0.784	21,5
2016-02-14	Haliclona (Rhizoniera) sp.	R10	64°51'52.3"S	63°37'46.0"W	0.784	21,5
2016-02-17	Hymeniacidon torquata	R14	64°51'52.3"S	63°37'46.0"W	0.893	172,2
2016-02-17	Hymeniacidon torquata	R12	64°51'52.3"S	63°37'46.0"W	0.893	172,2
2016-02-17	Haliclona (Rhizoniera) sp.	R7	64°51'52.3"S	63°37'46.0"W	0.893	172,2
2016-02-17	Haliclona (Rhizoniera) sp.	R9	64°51'52.3"S	63°37'46.0"W	0.893	172,2
2016-02-17	Isodictya kerguelenensis	R4	64°51'52.3"S	63°37'46.0"W	0.893	172,2
2016-02-17	Hymeniacidon torquata	R13	64°51'52.3"S	63°37'46.0"W	0.893	172,2
2016-02-17	Haliclona (Rhizoniera) sp.	R12	64°51'58.6"S	63°37'46.7"W	0.893	96,9

## Sheet: Supplementary_Table_S2_Taxonomy
Supplementary Table S2. Average relative abundance (%) at Phylum, Class and Order.
	Haliclona (Rhizoniera) sp	SD	Hymeniacidon torquata	SD	Isodictya kerguelenensis	SD
Phylum
p__Proteobacteria	82.1971	7.78555	32.1811	1.64961	48.6155	6.25357
p__Bacteroidetes	14.8829	1.50858	66.8663	4.34916	50.0069	13.3042
p__Verrucomicrobia	1.56103	0.355777	0.400786	0.035518	0.781357	0.168614
p__Actinobacteria	1.15992	0.258504	0.223737	0.023708	0.281014	0.036073
p__Crenarchaeota	0.351717	0.052259	0.041231	0.006119	1.28855	0.557299
p__Planctomycetes	0.163137	0.023858	0.044262	0.003074	0.123372	0.019746
p__Acidobacteria	0.01796	0.004221	0.010308	0.002336	0.027416	0.005734
p__GN02	0.00449	0.00142	0.009095	0.001123	0.020562	0.009196
p__Firmicutes	0.001497	0.000473	0.033955	0.007452	0.006854	0.003065
p__Nitrospirae	0.001497	0.000473	0.043656	0.004731	0.041124	0.014859
p__Chloroflexi	0	0	0.003032	0.000783	0	0
Class
c__Gammaproteobacteria	77.2506	7.81298	27.6912	1.59668	38.732	5.17176
c__Flavobacteriia	13.0046	1.42045	17.2593	0.971012	23.5161	3.98141
c__Alphaproteobacteria	4.34034	0.3326	2.55023	0.125223	8.7183	1.2051
c__Verrucomicrobiae	1.55354	0.355884	0.252841	0.019705	0.760795	0.159818
c__[Saprospirae]	1.44129	0.249674	1.20054	0.101571	2.57711	0.322153
c__Actinobacteria	1.09407	0.260918	0.165529	0.02399	0.143934	0.037976
c__Cytophagia	0.380154	0.042015	48.4035	3.68516	23.8862	9.29866
c__Deltaproteobacteria	0.293347	0.027318	1.49218	0.127957	0.328992	0.063672
c__Betaproteobacteria	0.281374	0.047564	0.43474	0.038783	0.767649	0.139845
c__Planctomycetia	0.13021	0.022884	0.007276	0.000732	0.03427	0.004847
c__Acidimicrobiia	0.065853	0.01448	0.058208	0.005072	0.13708	0.031033
c__Bacteroidia	0.052383	0.016046	0.001213	0.000213	0.013708	0.00613
c__OM190	0.03143	0.00588	0.021222	0.001663	0.054832	0.014213
c__Epsilonproteobacteria	0.03143	0.00544	0.012733	0.001584	0.06854	0.023243
c__Sva0725	0.01796	0.004221	0.010308	0.002336	0.027416	0.005734
c__Thaumarchaeota	0.010477	0.001735	0.183719	0.02857	0.095956	0.024426
c__Opitutae	0.007483	0.002366	0.147945	0.032902	0.020562	0.009196
c__Sphingobacteriia	0.00449	0.00101	0.001819	0.00034	0.013708	0.00613
c__BD1-5	0.00449	0.00142	0.009095	0.001123	0.020562	0.009196
c__Bacilli	0.001497	0.000473	0.033955	0.007452	0.006854	0.003065
c__Nitrospira	0.001497	0.000473	0.043656	0.004731	0.041124	0.014859
c__[Brocadiae]	0.001497	0.000473	0.009095	0.001296	0.027416	0.005734
c__Anaerolineae	0	0	0.003032	0.000783	0	0
c__028H05-P-BN-P5	0	0	0.00667	0.001086	0	0
Order
o__Oceanospirillales	57.001	8.201	15.329	1.49879	10.535	1.77281
o__Flavobacteriales	13.005	1.42	17.259	0.971012	23.516	3.98141
o__Thiotrichales	11.435	2.452	3.057	0.221154	8.958	1.48291
o__Rhodobacterales	4.089	0.315	2.271	0.110851	7.937	1.03502
o__Alteromonadales	4.045	0.32	6.537	0.389794	13.626	1.98978
o__Vibrionales	2.173	0.285	1.179	0.142845	2.474	0.518496
o__[Marinicellales]	1.678	0.42	0.424	0.032133	1.748	0.283842
o__Verrucomicrobiales	1.554	0.356	0.253	0.019705	0.761	0.159818
o__[Saprospirales]	1.441	0.25	1.201	0.101571	2.577	0.322153
o__Actinomycetales	1.094	0.261	0.166	0.02399	0.144	0.037976
o__Thiohalorhabdales	0.786	0.109	0.826	0.084995	0.781	0.192548
o__Cytophagales	0.38	0.042	48.404	3.68516	23.886	9.29866
o__Methylophilales	0.242	0.047	0.129	0.011032	0.603	0.105137
o__Bdellovibrionales	0.175	0.026	1.404	0.126905	0.041	0.014859
o__Sphingomonadales	0.141	0.019	0.162	0.009785	0.487	0.118457
o__Pirellulales	0.13	0.023	0.007	0.000732	0.034	0.004847
o__Kiloniellales	0.07	0.014	0.058	0.005072	0.233	0.043994
o__Myxococcales	0.07	0.016	0.064	0.005852	0.144	0.041238
o__Legionellales	0.069	0.012	0.011	0.00095	0.041	0.003065
o__Acidimicrobiales	0.066	0.014	0.058	0.00528	0.137	0.031033
o__Bacteroidales	0.052	0.016	0.001	0.00034	0.014	0.00613
o__EC94	0.033	0.008	0.158	0.031541	0.062	0.027587
o__Campylobacterales	0.031	0.003	0.146	0.028962	0.123	0.033787
o__Pseudomonadales	0.031	0.005	0.013	0.001584	0.069	0.023243
o__GMD14H09	0.021	0.007	0	0	0	0
o__CL500-15	0.019	0.005	0.016	0.001586	0.048	0.014213
o__Sva0725	0.018	0.004	0.01	0.002336	0.027	0.005734
c__Deltaproteobacteria_unclassified	0.018	0.005	0.004	0.000388	0.007	0.003065
o__Enterobacteriales	0.016	0.003	0.122	0.026235	0.281	0.092262
o__BD7-3	0.014	0.002	0.002	0.00034	0.007	0.003065
o__Rickettsiales	0.013	0.003	0.01	0.001143	0	0
o__agg27	0.012	0.002	0.004	0.000451	0.007	0.003065
o__Cenarchaeales	0.01	0.002	0.183	0.02857	0.096	0.024426
o__HTCC2188	0.009	0.003	0.047	0.005079	0.13	0.032656
o__Xanthomonadales	0.009	0.001	0.012	0.001528	0.034	0.004847
o__Desulfobacterales	0.008	0.002	0.027	0.004284	0.041	0.014859
o__Puniceicoccales	0.007	0.001	0.145	0.03295	0.014	0.00613
o__Sphingobacteriales	0.004	0.001	0.04	0.004237	0.144	0.028836
c__BD1-5_unclassified	0.004	0.001	0.008	0.001296	0.021	0.009196
o__Rhizobiales	0.004	0.002	0.001	0.000213	0.014	0.00613
o__Burkholderiales	0.003	0.001	0.143	0.021649	0.103	0.042251
o__Nitrosomonadales	0.003	0.001	0.007	0.001398	0.007	0.003065
o__PB19	0.003	0.001	0.002	0.000251	0	0
o__Bacillales	0.002	0	0.043	0.004731	0.041	0.012261
o__Nitrospirales	0.002	0	0.009	0.001123	0.027	0.005734
o__Brocadiales	0.002	0.001	0.033	0.007452	0.007	0.003065
o__[Pelagicoccales]	0.002	0	0.003	0.000783	0.007	0.003065
o__Caldilineales	0	0	0.007	0.001086	0.007	0.003065
c__028H05-P-BN-P5_unclassified	0	0	0.003	0.000783	0	0
o__Neisseriales	0	0	0.003	0.000495	0	0

## Sheet: Supplementary_Table_S3_NPMANOVA
Suplementary Table S5. Statistical differences in the composition of the bacterial community between sponge species.
	Haliclona (Rhizoniera) sp	Hymeniacidon torquata	Isodictya kerguelenensis
Haliclona	0	0.0001*	0.066
Hymeniacidon	0.0001*	0	0.0004*
Isodictya	0.066	0.0004*	0
Non Parametric Multivariate Analysis Of VAriance (NPMANOVA) based on OTU abundance between sponge species. p values are shown and * represent the pair of sponge species with significant differences between them (p value <0.005).

## Sheet: Supplementary_Table_S4_Core_OTU
Supplementary Table S3. Average relative abundance (%) of the contribution of core OTUs to the total microbiome per sponge species.
Haliclona (Rhizoniera) sp			Hymeniacidon torquata			Isodictya kerguelenensis
OTU core	%	DS(%)	OTU core	%	DS(%)	OTU core	%	DS(%)	Specie-specific core OTUs
Otu0003	31.5585	39.2217	Otu0001	40.2739	17.5118	Otu0008	8.55762	4.4602	Shared core OTUs
Otu0008	9.21317	14.5844	Otu0006	15.0608	11.205	Otu0009	3.41068	2.69862
Otu0009	0.592456	0.671063	Otu0007	7.46424	9.46162	Otu0011	0.759207	0.810574
Otu0011	1.38437	1.31865	Otu0008	2.8087	2.82166	Otu0012	8.99547	5.87648
Otu0012	4.59886	6.03341	Otu0010	5.63969	10.5517	Otu0016	2.63418	1.29501
Otu0016	1.41636	1.02803	Otu0011	3.19731	8.7811	Otu0018	2.81683	2.84835
Otu0018	3.3448	3.22264	Otu0012	2.15911	1.99927	Otu0020	1.23347	0.948249
Otu0020	1.56671	2.20006	Otu0016	0.711713	0.733929	Otu0024	1.6395	1.78855
Otu0023	2.32662	5.73189	Otu0020	0.477828	0.474756	Otu0025	3.23584	3.02286
Otu0024	1.2681	2.11109	Otu0026	0.487301	0.535333	Otu0026	2.15054	1.64355
Otu0026	1.13604	1.13228	Otu0027	0.505255	0.674484	Otu0027	1.33878	1.61432
Otu0027	1.66751	2.16476	Otu0028	0.521048	0.613947	Otu0028	1.87117	1.30653
Otu0028	0.814339	0.858156	Otu0043	0.418851	0.480396	Otu0030	1.11167	0.969885
Otu0036	0.929857	0.945396	Otu0057	0.142656	0.13193	Otu0031	0.722872	0.35123
Otu0057	0.157293	0.122793	Otu0065	0.154036	0.101775	Otu0036	1.53045	1.49206
Otu0061	0.682161	0.672258				Otu0043	0.654073	0.454772
Otu0077	0.249964	0.378294				Otu0056	1.08119	1.299
Otu0081	0.101112	0.113916				Otu0061	1.02789	1.06359
						Otu0081	0.238852	0.12187
						Otu0113	0.703911	0.942901
						Otu0115	0.202466	0.20449
						Otu0123	0.233349	0.339213
						Otu0159	0.115979	0.169619
Total	63.0082			80.0224			46.266
Total Species-specific core OTUs (%)	34.1351			68.5926			7.40727
Total Shared core OTUs (%)	21.7973			10.8683			27.5404

## Sheet: Supplementary _Table_S5_OTU_ass
Supplementary Table S4. OTU taxonomic assignation.
OTU	Phylum	Class	Order	Family	Genus	Species
OTU0001	p__Bacteroidetes	c__Cytophagia	o__Cytophagales	f__Flammeovirgaceae	f__Flammeovirgaceae_unclassified	f__Flammeovirgaceae_unclassified
OTU0002	p__Proteobacteria	c__Gammaproteobacteria	o__Thiohalorhabdales	o__Thiohalorhabdales_unclassified	o__Thiohalorhabdales_unclassified	o__Thiohalorhabdales_unclassified
OTU0003	p__Proteobacteria	c__Gammaproteobacteria	o__Oceanospirillales	f__Endozoicimonaceae	f__Endozoicimonaceae_unclassified	f__Endozoicimonaceae_unclassified
OTU0004	p__Proteobacteria	c__Gammaproteobacteria	o__Alteromonadales	f__HTCC2188	g__HTCC	g__HTCC_unclassified
OTU0006	p__Bacteroidetes	c__Flavobacteriia	o__Flavobacteriales	f__Flavobacteriaceae	f__Flavobacteriaceae_unclassified	f__Flavobacteriaceae_unclassified
OTU0007	p__Proteobacteria	c__Gammaproteobacteria	o__Oceanospirillales	f__SUP05	f__SUP05_unclassified	f__SUP05_unclassified
OTU0008	p__Proteobacteria	c__Gammaproteobacteria	o__Thiotrichales	f__Thiotrichaceae	g__Cocleimonas	g__Cocleimonas_unclassified
OTU0009	p__Proteobacteria	c__Gammaproteobacteria	o__Oceanospirillales	f__Oceanospirillaceae	g__Amphritea	g__Amphritea_unclassified
OTU0010	p__Proteobacteria	c__Gammaproteobacteria	o__Alteromonadales	f__Colwelliaceae	f__Colwelliaceae_unclassified	f__Colwelliaceae_unclassified
OTU0011	p__Proteobacteria	c__Gammaproteobacteria	o__Oceanospirillales	f__Endozoicimonaceae	f__Endozoicimonaceae_unclassified	f__Endozoicimonaceae_unclassified
OTU0012	p__Bacteroidetes	c__Flavobacteriia	o__Flavobacteriales	f__Flavobacteriaceae	g__Polaribacter	g__Polaribacter_unclassified
OTU0013	p__Crenarchaeota	c__Thaumarchaeota	o__Cenarchaeales	f__Cenarchaeaceae	g__Nitrosopumilus	g__Nitrosopumilus_unclassified
OTU0015	p__Proteobacteria	c__Gammaproteobacteria	o__Vibrionales	f__Pseudoalteromonadaceae	g__Pseudoalteromonas	g__Pseudoalteromonas_unclassified
OTU0016	p__Proteobacteria	c__Alphaproteobacteria	o__Rhodobacterales	f__Rhodobacteraceae	f__Rhodobacteraceae_unclassified	f__Rhodobacteraceae_unclassified
OTU0017	p__Bacteroidetes	c__Flavobacteriia	o__Flavobacteriales	f__Flavobacteriaceae	f__Flavobacteriaceae_unclassified	f__Flavobacteriaceae_unclassified
OTU0018	p__Proteobacteria	c__Gammaproteobacteria	o__Oceanospirillales	f__Oceanospirillaceae	f__Oceanospirillaceae_unclassified	f__Oceanospirillaceae_unclassified
OTU0019	p__Proteobacteria	c__Gammaproteobacteria	o__Alteromonadales	f__Colwelliaceae	g__Colwellia	s__aestuarii
OTU0020	p__Proteobacteria	c__Alphaproteobacteria	o__Rhodobacterales	f__Rhodobacteraceae	f__Rhodobacteraceae_unclassified	f__Rhodobacteraceae_unclassified
OTU0021	p__Proteobacteria	c__Deltaproteobacteria	o__Bdellovibrionales	f__Bdellovibrionaceae	g__Bdellovibrio	g__Bdellovibrio_unclassified
OTU0022	p__Proteobacteria	c__Gammaproteobacteria	o__Vibrionales	o__Vibrionales_unclassified	o__Vibrionales_unclassified	o__Vibrionales_unclassified
OTU0023	p__Actinobacteria	c__Actinobacteria	o__Actinomycetales	f__Micrococcaceae	g__Nesterenkonia	g__Nesterenkonia_unclassified
OTU0024	p__Proteobacteria	c__Gammaproteobacteria	o__Alteromonadales	f__Psychromonadaceae	g__Psychromonas	g__Psychromonas_unclassified
OTU0025	p__Proteobacteria	c__Gammaproteobacteria	o__Alteromonadales	f__OM60	f__OM60_unclassified	f__OM60_unclassified
OTU0026	p__Proteobacteria	c__Alphaproteobacteria	o__Rhodobacterales	f__Rhodobacteraceae	g__Loktanella	g__Loktanella_unclassified
OTU0027	p__Proteobacteria	c__Gammaproteobacteria	o__Oceanospirillales	f__Endozoicimonaceae	f__Endozoicimonaceae_unclassified	f__Endozoicimonaceae_unclassified
OTU0028	p__Proteobacteria	c__Gammaproteobacteria	o__Alteromonadales	f__Alteromonadaceae	g__Glaciecola	s__psychrophila
OTU0029	p__Bacteroidetes	c__Cytophagia	o__Cytophagales	f__Flammeovirgaceae	f__Flammeovirgaceae_unclassified	f__Flammeovirgaceae_unclassified
OTU0030	p__Proteobacteria	c__Gammaproteobacteria	o__Thiotrichales	f__Thiotrichaceae	g__Leucothrix	g__Leucothrix_unclassified
OTU0031	p__Bacteroidetes	c__Flavobacteriia	o__Flavobacteriales	f__Flavobacteriaceae	f__Flavobacteriaceae_unclassified	f__Flavobacteriaceae_unclassified
OTU0032	p__Proteobacteria	c__Betaproteobacteria	o__EC94	o__EC94_unclassified	o__EC94_unclassified	o__EC94_unclassified
OTU0033	p__Bacteroidetes	c__Flavobacteriia	o__Flavobacteriales	f__Flavobacteriaceae	g__Maribacter	g__Maribacter_unclassified
OTU0034	p__Proteobacteria	c__Betaproteobacteria	o__EC94	o__EC94_unclassified	o__EC94_unclassified	o__EC94_unclassified
OTU0035	p__Proteobacteria	c__Alphaproteobacteria	o__Rhodobacterales	f__Rhodobacteraceae	f__Rhodobacteraceae_unclassified	f__Rhodobacteraceae_unclassified
OTU0036	p__Proteobacteria	c__Gammaproteobacteria	o__Alteromonadales	f__OM60	f__OM60_unclassified	f__OM60_unclassified
OTU0037	p__Proteobacteria	c__Gammaproteobacteria	o__[Marinicellales]	f__[Marinicellaceae]	g__Marinicella	g__Marinicella_unclassified
OTU0038	p__Proteobacteria	c__Gammaproteobacteria	o__Enterobacteriales	f__Enterobacteriaceae	f__Enterobacteriaceae_unclassified	f__Enterobacteriaceae_unclassified
OTU0039	p__Proteobacteria	c__Gammaproteobacteria	o__Oceanospirillales	f__SUP05	f__SUP05_unclassified	f__SUP05_unclassified
OTU0040	p__Bacteroidetes	c__Flavobacteriia	o__Flavobacteriales	f__Flavobacteriaceae	g__Maribacter	g__Maribacter_unclassified
OTU0041	p__Proteobacteria	c__Gammaproteobacteria	o__Alteromonadales	f__OM60	f__OM60_unclassified	f__OM60_unclassified
OTU0042	p__Bacteroidetes	c__Flavobacteriia	o__Flavobacteriales	f__Flavobacteriaceae	f__Flavobacteriaceae_unclassified	f__Flavobacteriaceae_unclassified
OTU0043	p__Bacteroidetes	c__[Saprospirae]	o__[Saprospirales]	f__Saprospiraceae	g__Lewinella	s__persicus
OTU0045	p__Proteobacteria	c__Gammaproteobacteria	o__Thiohalorhabdales	o__Thiohalorhabdales_unclassified	o__Thiohalorhabdales_unclassified	o__Thiohalorhabdales_unclassified
OTU0046	p__Proteobacteria	c__Betaproteobacteria	o__Methylophilales	f__Methylophilaceae	g__Methylotenera	s__mobilis
OTU0047	p__Proteobacteria	c__Alphaproteobacteria	o__Rhodobacterales	o__Rhodobacterales_unclassified	o__Rhodobacterales_unclassified	o__Rhodobacterales_unclassified
OTU0048	p__Proteobacteria	c__Alphaproteobacteria	o__Rhodobacterales	f__Rhodobacteraceae	g__Octadecabacter	g__Octadecabacter_unclassified
OTU0049	p__Bacteroidetes	c__Flavobacteriia	o__Flavobacteriales	f__Flavobacteriaceae	g__Ulvibacter	g__Ulvibacter_unclassified
OTU0050	p__Proteobacteria	c__Gammaproteobacteria	o__Oceanospirillales	f__Oceanospirillaceae	f__Oceanospirillaceae_unclassified	f__Oceanospirillaceae_unclassified
OTU0051	p__Proteobacteria	c__Alphaproteobacteria	o__Sphingomonadales	o__Sphingomonadales_unclassified	o__Sphingomonadales_unclassified	o__Sphingomonadales_unclassified
OTU0052	p__Proteobacteria	c__Gammaproteobacteria	o__Thiohalorhabdales	o__Thiohalorhabdales_unclassified	o__Thiohalorhabdales_unclassified	o__Thiohalorhabdales_unclassified
OTU0053	p__Proteobacteria	c__Betaproteobacteria	o__EC94	o__EC94_unclassified	o__EC94_unclassified	o__EC94_unclassified
OTU0054	p__Verrucomicrobia	c__Verrucomicrobiae	o__Verrucomicrobiales	f__Verrucomicrobiaceae	g__Roseibacillus	s__persicicus
OTU0055	p__Actinobacteria	c__Actinobacteria	o__Actinomycetales	f__Microbacteriaceae	g__Salinibacterium	s__amurskyense
OTU0056	p__Bacteroidetes	c__Flavobacteriia	o__Flavobacteriales	f__Flavobacteriaceae	g__Tenacibaculum	g__Tenacibaculum_unclassified
OTU0057	p__Proteobacteria	c__Alphaproteobacteria	o__Rhodobacterales	f__Rhodobacteraceae	f__Rhodobacteraceae_unclassified	f__Rhodobacteraceae_unclassified
OTU0058	p__Bacteroidetes	c__Flavobacteriia	o__Flavobacteriales	f__Flavobacteriaceae	f__Flavobacteriaceae_unclassified	f__Flavobacteriaceae_unclassified
OTU0059	p__Proteobacteria	c__Gammaproteobacteria	o__Alteromonadales	f__Colwelliaceae	g__Colwellia	s__rossensis
OTU0060	p__Bacteroidetes	c__[Saprospirae]	o__[Saprospirales]	f__Saprospiraceae	f__Saprospiraceae_unclassified	f__Saprospiraceae_unclassified
OTU0061	p__Proteobacteria	c__Gammaproteobacteria	o__Oceanospirillales	f__SUP05	f__SUP05_unclassified	f__SUP05_unclassified
OTU0062	p__Proteobacteria	c__Alphaproteobacteria	o__Rhodobacterales	f__Rhodobacteraceae	f__Rhodobacteraceae_unclassified	f__Rhodobacteraceae_unclassified
OTU0063	p__Bacteroidetes	c__Flavobacteriia	o__Flavobacteriales	f__Flavobacteriaceae	f__Flavobacteriaceae_unclassified	f__Flavobacteriaceae_unclassified
OTU0064	p__Proteobacteria	c__Gammaproteobacteria	o__[Marinicellales]	f__[Marinicellaceae]	g__Marinicella	g__Marinicella_unclassified
OTU0065	p__Proteobacteria	c__Alphaproteobacteria	o__Rhodobacterales	f__Rhodobacteraceae	g__Octadecabacter	g__Octadecabacter_unclassified
OTU0066	p__Proteobacteria	c__Gammaproteobacteria	o__Thiohalorhabdales	o__Thiohalorhabdales_unclassified	o__Thiohalorhabdales_unclassified	o__Thiohalorhabdales_unclassified
OTU0067	p__Bacteroidetes	c__Flavobacteriia	o__Flavobacteriales	f__Flavobacteriaceae	g__Tenacibaculum	g__Tenacibaculum_unclassified
OTU0068	p__Bacteroidetes	c__Flavobacteriia	o__Flavobacteriales	f__Flavobacteriaceae	f__Flavobacteriaceae_unclassified	f__Flavobacteriaceae_unclassified
OTU0069	p__Proteobacteria	c__Gammaproteobacteria	o__[Marinicellales]	f__[Marinicellaceae]	g__Marinicella	g__Marinicella_unclassified
OTU0070	p__Bacteroidetes	c__Cytophagia	o__Cytophagales	f__Flammeovirgaceae	g__Fulvivirga	g__Fulvivirga_unclassified
OTU0071	p__Proteobacteria	c__Alphaproteobacteria	o__Rhodobacterales	f__Rhodobacteraceae	f__Rhodobacteraceae_unclassified	f__Rhodobacteraceae_unclassified
OTU0072	p__Bacteroidetes	c__[Saprospirae]	o__[Saprospirales]	f__Saprospiraceae	f__Saprospiraceae_unclassified	f__Saprospiraceae_unclassified
OTU0073	p__Proteobacteria	c__Gammaproteobacteria	o__Alteromonadales	f__Shewanellaceae	g__Shewanella	g__Shewanella_unclassified
OTU0074	p__Proteobacteria	c__Gammaproteobacteria	o__Oceanospirillales	f__Endozoicimonaceae	f__Endozoicimonaceae_unclassified	f__Endozoicimonaceae_unclassified
OTU0075	p__Bacteroidetes	c__[Saprospirae]	o__[Saprospirales]	f__Saprospiraceae	f__Saprospiraceae_unclassified	f__Saprospiraceae_unclassified
OTU0076	p__Bacteroidetes	c__Flavobacteriia	o__Flavobacteriales	f__Flavobacteriaceae	g__Olleya	g__Olleya_unclassified
OTU0077	p__Proteobacteria	c__Gammaproteobacteria	o__Alteromonadales	f__Colwelliaceae	g__Colwellia	g__Colwellia_unclassified
OTU0078	p__Proteobacteria	c__Gammaproteobacteria	o__Thiotrichales	f__Piscirickettsiaceae	f__Piscirickettsiaceae_unclassified	f__Piscirickettsiaceae_unclassified
OTU0079	p__Bacteroidetes	c__Flavobacteriia	o__Flavobacteriales	f__Flavobacteriaceae	f__Flavobacteriaceae_unclassified	f__Flavobacteriaceae_unclassified
OTU0080	p__Proteobacteria	c__Gammaproteobacteria	o__Pseudomonadales	f__Moraxellaceae	g__Acinetobacter	s__lwoffii
OTU0081	p__Verrucomicrobia	c__Verrucomicrobiae	o__Verrucomicrobiales	f__Verrucomicrobiaceae	g__Rubritalea	g__Rubritalea_unclassified
OTU0082	p__Proteobacteria	c__Alphaproteobacteria	o__Rhodobacterales	f__Hyphomonadaceae	g__Hellea	s__balneolensis
OTU0083	p__Bacteroidetes	c__Flavobacteriia	o__Flavobacteriales	f__Cryomorphaceae	f__Cryomorphaceae_unclassified	f__Cryomorphaceae_unclassified
OTU0084	p__Bacteroidetes	c__Flavobacteriia	o__Flavobacteriales	f__Flavobacteriaceae	f__Flavobacteriaceae_unclassified	f__Flavobacteriaceae_unclassified
OTU0085	p__Proteobacteria	c__Gammaproteobacteria	o__Alteromonadales	f__Alteromonadaceae	g__HTCC2207	g__HTCC2207_unclassified
OTU0086	p__Actinobacteria	c__Actinobacteria	o__Actinomycetales	f__Dietziaceae	g__Dietzia	g__Dietzia_unclassified
OTU0087	p__Bacteroidetes	c__Flavobacteriia	o__Flavobacteriales	f__Flavobacteriaceae	g__Lutibacter	g__Lutibacter_unclassified
OTU0088	p__Proteobacteria	c__Betaproteobacteria	o__Nitrosomonadales	f__Nitrosomonadaceae	f__Nitrosomonadaceae_unclassified	f__Nitrosomonadaceae_unclassified
OTU0089	p__Proteobacteria	c__Gammaproteobacteria	o__Alteromonadales	f__Alteromonadaceae	g__Candidatus_Endobugula	g__Candidatus_Endobugula_unclassified
OTU0090	p__Proteobacteria	c__Alphaproteobacteria	o__Rhodobacterales	f__Rhodobacteraceae	f__Rhodobacteraceae_unclassified	f__Rhodobacteraceae_unclassified
OTU0091	p__Bacteroidetes	c__Flavobacteriia	o__Flavobacteriales	f__Flavobacteriaceae	f__Flavobacteriaceae_unclassified	f__Flavobacteriaceae_unclassified
OTU0092	p__Proteobacteria	c__Gammaproteobacteria	o__Vibrionales	f__Pseudoalteromonadaceae	g__Pseudoalteromonas	g__Pseudoalteromonas_unclassified
OTU0093	p__Bacteroidetes	c__Flavobacteriia	o__Flavobacteriales	f__Flavobacteriaceae	g__Krokinobacter	g__Krokinobacter_unclassified
OTU0094	p__Verrucomicrobia	c__Opitutae	o__Puniceicoccales	f__Puniceicoccaceae	g__Coraliomargarita	g__Coraliomargarita_unclassified
OTU0095	p__Bacteroidetes	c__Flavobacteriia	o__Flavobacteriales	f__Flavobacteriaceae	g__Lutimonas	g__Lutimonas_unclassified
OTU0096	p__Proteobacteria	c__Alphaproteobacteria	o__Kiloniellales	f__Kiloniellaceae	f__Kiloniellaceae_unclassified	f__Kiloniellaceae_unclassified
OTU0097	p__Bacteroidetes	c__Flavobacteriia	o__Flavobacteriales	f__Flavobacteriaceae	f__Flavobacteriaceae_unclassified	f__Flavobacteriaceae_unclassified
OTU0098	p__Bacteroidetes	c__Flavobacteriia	o__Flavobacteriales	f__Flavobacteriaceae	f__Flavobacteriaceae_unclassified	f__Flavobacteriaceae_unclassified
OTU0099	p__Bacteroidetes	c__[Saprospirae]	o__[Saprospirales]	f__Saprospiraceae	f__Saprospiraceae_unclassified	f__Saprospiraceae_unclassified
OTU0100	p__Proteobacteria	c__Gammaproteobacteria	o__Alteromonadales	f__Alteromonadaceae	g__Glaciecola	s__punicea
OTU0101	p__Verrucomicrobia	c__Verrucomicrobiae	o__Verrucomicrobiales	f__Verrucomicrobiaceae	f__Verrucomicrobiaceae_unclassified	f__Verrucomicrobiaceae_unclassified
OTU0102	p__Bacteroidetes	c__Flavobacteriia	o__Flavobacteriales	f__Cryomorphaceae	g__Cryomorpha	g__Cryomorpha_unclassified
OTU0103	p__Bacteroidetes	c__Flavobacteriia	o__Flavobacteriales	f__Flavobacteriaceae	f__Flavobacteriaceae_unclassified	f__Flavobacteriaceae_unclassified
OTU0104	p__Proteobacteria	c__Gammaproteobacteria	o__[Marinicellales]	f__[Marinicellaceae]	f__[Marinicellaceae]_unclassified	f__[Marinicellaceae]_unclassified
OTU0105	p__Proteobacteria	c__Gammaproteobacteria	o__Oceanospirillales	f__SUP05	f__SUP05_unclassified	f__SUP05_unclassified
OTU0106	p__Proteobacteria	c__Gammaproteobacteria	o__[Marinicellales]	f__[Marinicellaceae]	g__Marinicella	g__Marinicella_unclassified
OTU0107	p__Bacteroidetes	c__Flavobacteriia	o__Flavobacteriales	f__Flavobacteriaceae	g__Cellulophaga	s__algicola
OTU0108	p__Proteobacteria	c__Gammaproteobacteria	o__Oceanospirillales	f__Oceanospirillaceae	g__Oleispira	g__Oleispira_unclassified
OTU0109	p__Bacteroidetes	c__Flavobacteriia	o__Flavobacteriales	f__Flavobacteriaceae	g__Krokinobacter	g__Krokinobacter_unclassified
OTU0110	p__Bacteroidetes	c__Flavobacteriia	o__Flavobacteriales	f__Flavobacteriaceae	g__Tenacibaculum	g__Tenacibaculum_unclassified
OTU0111	p__Bacteroidetes	c__[Saprospirae]	o__[Saprospirales]	f__Saprospiraceae	g__Lewinella	s__cohaerens
OTU0112	p__Proteobacteria	c__Gammaproteobacteria	o__Pseudomonadales	f__Moraxellaceae	g__Acinetobacter	g__Acinetobacter_unclassified
OTU0113	p__Bacteroidetes	c__Flavobacteriia	o__Flavobacteriales	f__Flavobacteriaceae	f__Flavobacteriaceae_unclassified	f__Flavobacteriaceae_unclassified
OTU0114	p__Actinobacteria	c__Acidimicrobiia	o__Acidimicrobiales	f__SC3-41	f__SC3-41_unclassified	f__SC3-41_unclassified
OTU0115	p__Bacteroidetes	c__Flavobacteriia	o__Flavobacteriales	f__Flavobacteriaceae	g__Polaribacter	g__Polaribacter_unclassified
OTU0116	p__Bacteroidetes	c__[Saprospirae]	o__[Saprospirales]	f__Saprospiraceae	f__Saprospiraceae_unclassified	f__Saprospiraceae_unclassified
OTU0117	p__Proteobacteria	c__Gammaproteobacteria	o__Enterobacteriales	f__Enterobacteriaceae	f__Enterobacteriaceae_unclassified	f__Enterobacteriaceae_unclassified
OTU0118	p__Bacteroidetes	c__[Saprospirae]	o__[Saprospirales]	f__Saprospiraceae	f__Saprospiraceae_unclassified	f__Saprospiraceae_unclassified
OTU0119	p__Verrucomicrobia	c__Verrucomicrobiae	o__Verrucomicrobiales	f__Verrucomicrobiaceae	g__Rubritalea	g__Rubritalea_unclassified
OTU0120	p__Proteobacteria	c__Alphaproteobacteria	o__Rhodobacterales	o__Rhodobacterales_unclassified	o__Rhodobacterales_unclassified	o__Rhodobacterales_unclassified
OTU0121	p__Bacteroidetes	c__[Saprospirae]	o__[Saprospirales]	f__Saprospiraceae	f__Saprospiraceae_unclassified	f__Saprospiraceae_unclassified
OTU0123	p__Proteobacteria	c__Gammaproteobacteria	o__Alteromonadales	f__OM60	f__OM60_unclassified	f__OM60_unclassified
OTU0124	p__Proteobacteria	c__Gammaproteobacteria	o__Xanthomonadales	f__Xanthomonadaceae	g__Stenotrophomonas	s__geniculata
OTU0125	p__Verrucomicrobia	c__Verrucomicrobiae	o__Verrucomicrobiales	f__Verrucomicrobiaceae	g__Persicirhabdus	g__Persicirhabdus_unclassified
OTU0126	p__Proteobacteria	c__Alphaproteobacteria	o__Rhodobacterales	f__Rhodobacteraceae	f__Rhodobacteraceae_unclassified	f__Rhodobacteraceae_unclassified
OTU0127	p__Actinobacteria	c__Actinobacteria	o__Actinomycetales	f__Micrococcaceae	g__Nesterenkonia	g__Nesterenkonia_unclassified
OTU0129	p__Bacteroidetes	c__Flavobacteriia	o__Flavobacteriales	f__Flavobacteriaceae	f__Flavobacteriaceae_unclassified	f__Flavobacteriaceae_unclassified
OTU0130	p__Proteobacteria	c__Alphaproteobacteria	o__Sphingomonadales	o__Sphingomonadales_unclassified	o__Sphingomonadales_unclassified	o__Sphingomonadales_unclassified
OTU0131	p__Proteobacteria	c__Gammaproteobacteria	o__Oceanospirillales	f__Halomonadaceae	g__Candidatus_Portiera	g__Candidatus_Portiera_unclassified
OTU0132	p__Bacteroidetes	c__Flavobacteriia	o__Flavobacteriales	f__Cryomorphaceae	f__Cryomorphaceae_unclassified	f__Cryomorphaceae_unclassified
OTU0133	p__Nitrospirae	c__Nitrospira	o__Nitrospirales	f__Nitrospiraceae	f__Nitrospiraceae_unclassified	f__Nitrospiraceae_unclassified
OTU0134	p__Proteobacteria	c__Gammaproteobacteria	o__Alteromonadales	f__OM60	f__OM60_unclassified	f__OM60_unclassified
OTU0135	p__Verrucomicrobia	c__Verrucomicrobiae	o__Verrucomicrobiales	f__Verrucomicrobiaceae	f__Verrucomicrobiaceae_unclassified	f__Verrucomicrobiaceae_unclassified
OTU0136	p__Proteobacteria	c__Deltaproteobacteria	o__Bdellovibrionales	f__Bdellovibrionaceae	g__Bdellovibrio	g__Bdellovibrio_unclassified
OTU0137	p__Proteobacteria	c__Alphaproteobacteria	o__Rhodobacterales	f__Rhodobacteraceae	f__Rhodobacteraceae_unclassified	f__Rhodobacteraceae_unclassified
OTU0138	p__Proteobacteria	c__Gammaproteobacteria	o__Oceanospirillales	f__Oceanospirillaceae	g__Neptunomonas	g__Neptunomonas_unclassified
OTU0139	p__Proteobacteria	c__Alphaproteobacteria	o__Rhodobacterales	f__Rhodobacteraceae	f__Rhodobacteraceae_unclassified	f__Rhodobacteraceae_unclassified
OTU0140	p__Bacteroidetes	c__[Saprospirae]	o__[Saprospirales]	f__Saprospiraceae	f__Saprospiraceae_unclassified	f__Saprospiraceae_unclassified
OTU0141	p__Bacteroidetes	c__Flavobacteriia	o__Flavobacteriales	f__Flavobacteriaceae	g__Ulvibacter	g__Ulvibacter_unclassified
OTU0142	p__Proteobacteria	c__Gammaproteobacteria	o__Alteromonadales	f__OM60	f__OM60_unclassified	f__OM60_unclassified
OTU0143	p__Bacteroidetes	c__Flavobacteriia	o__Flavobacteriales	f__Flavobacteriaceae	g__Ulvibacter	g__Ulvibacter_unclassified
OTU0144	p__Bacteroidetes	c__[Saprospirae]	o__[Saprospirales]	f__Saprospiraceae	g__Saprospira	g__Saprospira_unclassified
OTU0145	p__Proteobacteria	c__Gammaproteobacteria	o__Oceanospirillales	f__Halomonadaceae	g__Candidatus_Portiera	g__Candidatus_Portiera_unclassified
OTU0146	p__Verrucomicrobia	c__Verrucomicrobiae	o__Verrucomicrobiales	f__Verrucomicrobiaceae	g__Roseibacillus	g__Roseibacillus_unclassified
OTU0147	p__Proteobacteria	c__Gammaproteobacteria	o__Alteromonadales	f__Alteromonadaceae	f__Alteromonadaceae_unclassified	f__Alteromonadaceae_unclassified
OTU0149	p__Bacteroidetes	c__Flavobacteriia	o__Flavobacteriales	f__NS9	f__NS9_unclassified	f__NS9_unclassified
OTU0150	p__Planctomycetes	c__Planctomycetia	o__Pirellulales	f__Pirellulaceae	f__Pirellulaceae_unclassified	f__Pirellulaceae_unclassified
OTU0151	p__Bacteroidetes	c__[Saprospirae]	o__[Saprospirales]	f__Saprospiraceae	f__Saprospiraceae_unclassified	f__Saprospiraceae_unclassified
OTU0152	p__Proteobacteria	c__Betaproteobacteria	o__Methylophilales	f__Methylophilaceae	f__Methylophilaceae_unclassified	f__Methylophilaceae_unclassified
OTU0153	p__Proteobacteria	c__Alphaproteobacteria	o__Rhodobacterales	f__Rhodobacteraceae	g__Loktanella	g__Loktanella_unclassified
OTU0154	p__Bacteroidetes	c__Flavobacteriia	o__Flavobacteriales	f__Flavobacteriaceae	g__Krokinobacter	g__Krokinobacter_unclassified
OTU0155	p__Proteobacteria	c__Gammaproteobacteria	o__Oceanospirillales	f__Oceanospirillaceae	g__Marinomonas	s__primoryensis
OTU0157	p__Proteobacteria	c__Gammaproteobacteria	o__[Marinicellales]	f__[Marinicellaceae]	f__[Marinicellaceae]_unclassified	f__[Marinicellaceae]_unclassified
OTU0158	p__Bacteroidetes	c__Flavobacteriia	o__Flavobacteriales	f__Flavobacteriaceae	f__Flavobacteriaceae_unclassified	f__Flavobacteriaceae_unclassified
OTU0159	p__Proteobacteria	c__Gammaproteobacteria	o__Legionellales	f__Francisellaceae	f__Francisellaceae_unclassified	f__Francisellaceae_unclassified
OTU0160	p__Proteobacteria	c__Gammaproteobacteria	o__Alteromonadales	f__Colwelliaceae	g__Thalassomonas	s__sediminis
OTU0161	p__Verrucomicrobia	c__Verrucomicrobiae	o__Verrucomicrobiales	f__Verrucomicrobiaceae	g__MSBL3	g__MSBL3_unclassified
OTU0162	p__Proteobacteria	c__Alphaproteobacteria	o__Rhodobacterales	f__Rhodobacteraceae	f__Rhodobacteraceae_unclassified	f__Rhodobacteraceae_unclassified
OTU0163	p__Planctomycetes	c__OM190	o__CL500-15	o__CL500-15_unclassified	o__CL500-15_unclassified	o__CL500-15_unclassified
OTU0164	p__Proteobacteria	c__Alphaproteobacteria	o__Rhodobacterales	f__Rhodobacteraceae	f__Rhodobacteraceae_unclassified	f__Rhodobacteraceae_unclassified
OTU0165	p__Proteobacteria	c__Gammaproteobacteria	o__Alteromonadales	f__Alteromonadaceae	g__Glaciecola	g__Glaciecola_unclassified
OTU0166	p__Bacteroidetes	c__[Saprospirae]	o__[Saprospirales]	f__Saprospiraceae	g__Lewinella	g__Lewinella_unclassified
OTU0167	p__Proteobacteria	c__Gammaproteobacteria	o__[Marinicellales]	f__[Marinicellaceae]	g__Marinicella	g__Marinicella_unclassified
OTU0168	p__Bacteroidetes	c__[Saprospirae]	o__[Saprospirales]	f__Saprospiraceae	f__Saprospiraceae_unclassified	f__Saprospiraceae_unclassified
OTU0169	p__Bacteroidetes	c__Flavobacteriia	o__Flavobacteriales	f__Flavobacteriaceae	g__Lutimonas	g__Lutimonas_unclassified
OTU0170	p__Bacteroidetes	c__[Saprospirae]	o__[Saprospirales]	f__Saprospiraceae	f__Saprospiraceae_unclassified	f__Saprospiraceae_unclassified
OTU0171	p__Bacteroidetes	c__Flavobacteriia	o__Flavobacteriales	f__Flavobacteriaceae	g__Kordia	g__Kordia_unclassified
OTU0172	p__Bacteroidetes	c__Bacteroidia	o__Bacteroidales	f__Bacteroidaceae	g__Bacteroides	g__Bacteroides_unclassified
OTU0173	p__Bacteroidetes	c__Flavobacteriia	o__Flavobacteriales	f__Flavobacteriaceae	f__Flavobacteriaceae_unclassified	f__Flavobacteriaceae_unclassified
OTU0174	p__Proteobacteria	c__Gammaproteobacteria	o__Oceanospirillales	f__Endozoicimonaceae	f__Endozoicimonaceae_unclassified	f__Endozoicimonaceae_unclassified
OTU0176	p__Bacteroidetes	c__Flavobacteriia	o__Flavobacteriales	f__Flavobacteriaceae	f__Flavobacteriaceae_unclassified	f__Flavobacteriaceae_unclassified
OTU0177	p__Bacteroidetes	c__Flavobacteriia	o__Flavobacteriales	f__Flavobacteriaceae	f__Flavobacteriaceae_unclassified	f__Flavobacteriaceae_unclassified
OTU0178	p__Verrucomicrobia	c__Verrucomicrobiae	o__Verrucomicrobiales	f__Verrucomicrobiaceae	f__Verrucomicrobiaceae_unclassified	f__Verrucomicrobiaceae_unclassified
OTU0179	p__Bacteroidetes	c__Cytophagia	o__Cytophagales	f__Cytophagaceae	g__Leadbetterella	g__Leadbetterella_unclassified
OTU0180	p__Proteobacteria	c__Epsilonproteobacteria	o__Campylobacterales	f__Campylobacteraceae	g__Arcobacter	g__Arcobacter_unclassified
OTU0181	p__Verrucomicrobia	c__Verrucomicrobiae	o__Verrucomicrobiales	f__Verrucomicrobiaceae	g__Rubritalea	g__Rubritalea_unclassified
OTU0182	p__Proteobacteria	c__Gammaproteobacteria	o__HTCC2188	f__HTCC2089	f__HTCC2089_unclassified	f__HTCC2089_unclassified
OTU0183	p__Bacteroidetes	c__[Saprospirae]	o__[Saprospirales]	f__Saprospiraceae	f__Saprospiraceae_unclassified	f__Saprospiraceae_unclassified
OTU0184	p__Proteobacteria	c__Gammaproteobacteria	o__Alteromonadales	f__OM60	f__OM60_unclassified	f__OM60_unclassified
OTU0185	p__Proteobacteria	c__Gammaproteobacteria	o__Alteromonadales	o__Alteromonadales_unclassified	o__Alteromonadales_unclassified	o__Alteromonadales_unclassified
OTU0186	p__Firmicutes	c__Bacilli	o__Bacillales	f__Paenibacillaceae	g__Paenibacillus	s__larvae
OTU0188	p__Proteobacteria	c__Gammaproteobacteria	o__Thiohalorhabdales	o__Thiohalorhabdales_unclassified	o__Thiohalorhabdales_unclassified	o__Thiohalorhabdales_unclassified
OTU0189	p__Bacteroidetes	c__Cytophagia	o__Cytophagales	f__Flammeovirgaceae	f__Flammeovirgaceae_unclassified	f__Flammeovirgaceae_unclassified
OTU0190	p__Proteobacteria	c__Alphaproteobacteria	o__Rhizobiales	f__Hyphomicrobiaceae	f__Hyphomicrobiaceae_unclassified	f__Hyphomicrobiaceae_unclassified
OTU0191	p__Bacteroidetes	c__Flavobacteriia	o__Flavobacteriales	o__Flavobacteriales_unclassified	o__Flavobacteriales_unclassified	o__Flavobacteriales_unclassified
OTU0192	p__Bacteroidetes	c__Flavobacteriia	o__Flavobacteriales	f__Flavobacteriaceae	g__Polaribacter	s__irgensii
OTU0193	p__Proteobacteria	c__Gammaproteobacteria	o__Alteromonadales	o__Alteromonadales_unclassified	o__Alteromonadales_unclassified	o__Alteromonadales_unclassified
OTU0194	p__Proteobacteria	c__Gammaproteobacteria	o__Thiotrichales	f__Thiotrichaceae	g__Leucothrix	g__Leucothrix_unclassified
OTU0195	p__Proteobacteria	c__Gammaproteobacteria	o__Alteromonadales	f__OM60	f__OM60_unclassified	f__OM60_unclassified
OTU0196	p__Bacteroidetes	c__Flavobacteriia	o__Flavobacteriales	f__Flavobacteriaceae	f__Flavobacteriaceae_unclassified	f__Flavobacteriaceae_unclassified
OTU0197	p__Bacteroidetes	c__Bacteroidia	o__Bacteroidales	f__[Paraprevotellaceae]	g__[Prevotella]	g__[Prevotella]_unclassified
OTU0198	p__Proteobacteria	c__Gammaproteobacteria	o__Oceanospirillales	o__Oceanospirillales_unclassified	o__Oceanospirillales_unclassified	o__Oceanospirillales_unclassified
OTU0199	p__Bacteroidetes	c__Flavobacteriia	o__Flavobacteriales	f__Flavobacteriaceae	f__Flavobacteriaceae_unclassified	f__Flavobacteriaceae_unclassified
OTU0200	p__Bacteroidetes	c__[Saprospirae]	o__[Saprospirales]	f__Saprospiraceae	f__Saprospiraceae_unclassified	f__Saprospiraceae_unclassified
OTU0202	p__Proteobacteria	c__Deltaproteobacteria	c__Deltaproteobacteria_unclassified	c__Deltaproteobacteria_unclassified	c__Deltaproteobacteria_unclassified	c__Deltaproteobacteria_unclassified
OTU0203	p__Proteobacteria	c__Betaproteobacteria	o__Nitrosomonadales	f__Nitrosomonadaceae	f__Nitrosomonadaceae_unclassified	f__Nitrosomonadaceae_unclassified
OTU0204	p__Proteobacteria	c__Gammaproteobacteria	o__Pseudomonadales	f__Pseudomonadaceae	g__Pseudomonas	s__stutzeri
OTU0205	p__Proteobacteria	c__Gammaproteobacteria	o__Pseudomonadales	f__Moraxellaceae	g__Psychrobacter	s__pacificensis
OTU0206	p__Proteobacteria	c__Alphaproteobacteria	o__Rhodobacterales	f__Rhodobacteraceae	f__Rhodobacteraceae_unclassified	f__Rhodobacteraceae_unclassified
OTU0207	p__Proteobacteria	c__Alphaproteobacteria	o__Rhizobiales	f__Phyllobacteriaceae	f__Phyllobacteriaceae_unclassified	f__Phyllobacteriaceae_unclassified
OTU0208	p__Bacteroidetes	c__[Saprospirae]	o__[Saprospirales]	f__Saprospiraceae	f__Saprospiraceae_unclassified	f__Saprospiraceae_unclassified
OTU0209	p__Proteobacteria	c__Epsilonproteobacteria	o__Campylobacterales	f__Campylobacteraceae	g__Arcobacter	g__Arcobacter_unclassified
OTU0210	p__Proteobacteria	c__Gammaproteobacteria	o__Oceanospirillales	f__Halomonadaceae	g__Candidatus_Portiera	g__Candidatus_Portiera_unclassified
OTU0211	p__Verrucomicrobia	c__Verrucomicrobiae	o__Verrucomicrobiales	f__Verrucomicrobiaceae	g__Rubritalea	g__Rubritalea_unclassified
OTU0212	p__Proteobacteria	c__Deltaproteobacteria	o__Myxococcales	f__Haliangiaceae	f__Haliangiaceae_unclassified	f__Haliangiaceae_unclassified
OTU0213	p__Bacteroidetes	c__[Saprospirae]	o__[Saprospirales]	f__Saprospiraceae	f__Saprospiraceae_unclassified	f__Saprospiraceae_unclassified
OTU0214	p__Proteobacteria	c__Alphaproteobacteria	o__Rhodobacterales	f__Rhodobacteraceae	f__Rhodobacteraceae_unclassified	f__Rhodobacteraceae_unclassified
OTU0215	p__Bacteroidetes	c__[Saprospirae]	o__[Saprospirales]	f__Saprospiraceae	f__Saprospiraceae_unclassified	f__Saprospiraceae_unclassified
OTU0216	p__Bacteroidetes	c__Flavobacteriia	o__Flavobacteriales	f__Flavobacteriaceae	f__Flavobacteriaceae_unclassified	f__Flavobacteriaceae_unclassified
OTU0217	p__Bacteroidetes	c__Cytophagia	o__Cytophagales	f__Flammeovirgaceae	g__Reichenbachiella	g__Reichenbachiella_unclassified
OTU0218	p__Bacteroidetes	c__Flavobacteriia	o__Flavobacteriales	f__Flavobacteriaceae	f__Flavobacteriaceae_unclassified	f__Flavobacteriaceae_unclassified
OTU0219	p__Bacteroidetes	c__[Saprospirae]	o__[Saprospirales]	f__Saprospiraceae	f__Saprospiraceae_unclassified	f__Saprospiraceae_unclassified
OTU0220	p__Proteobacteria	c__Gammaproteobacteria	o__Alteromonadales	o__Alteromonadales_unclassified	o__Alteromonadales_unclassified	o__Alteromonadales_unclassified
OTU0221	p__Proteobacteria	c__Gammaproteobacteria	o__Oceanospirillales	f__Halomonadaceae	g__Candidatus_Portiera	g__Candidatus_Portiera_unclassified
OTU0222	p__Proteobacteria	c__Gammaproteobacteria	o__Alteromonadales	f__Moritellaceae	g__Moritella	g__Moritella_unclassified
OTU0223	p__Bacteroidetes	c__Cytophagia	o__Cytophagales	f__Flammeovirgaceae	g__JTB248	g__JTB248_unclassified
OTU0224	p__Acidobacteria	c__Sva0725	o__Sva0725	o__Sva0725_unclassified	o__Sva0725_unclassified	o__Sva0725_unclassified
OTU0225	p__Bacteroidetes	c__Flavobacteriia	o__Flavobacteriales	f__Flavobacteriaceae	f__Flavobacteriaceae_unclassified	f__Flavobacteriaceae_unclassified
OTU0226	p__Bacteroidetes	c__[Saprospirae]	o__[Saprospirales]	f__Saprospiraceae	f__Saprospiraceae_unclassified	f__Saprospiraceae_unclassified
OTU0227	p__Bacteroidetes	c__Flavobacteriia	o__Flavobacteriales	f__Flavobacteriaceae	f__Flavobacteriaceae_unclassified	f__Flavobacteriaceae_unclassified
OTU0228	p__Bacteroidetes	c__[Saprospirae]	o__[Saprospirales]	f__Saprospiraceae	f__Saprospiraceae_unclassified	f__Saprospiraceae_unclassified
OTU0229	p__Proteobacteria	c__Deltaproteobacteria	o__Myxococcales	f__OM27	f__OM27_unclassified	f__OM27_unclassified
OTU0230	p__Verrucomicrobia	c__Verrucomicrobiae	o__Verrucomicrobiales	f__Verrucomicrobiaceae	f__Verrucomicrobiaceae_unclassified	f__Verrucomicrobiaceae_unclassified
OTU0231	p__Proteobacteria	c__Deltaproteobacteria	o__Myxococcales	f__Polyangiaceae	f__Polyangiaceae_unclassified	f__Polyangiaceae_unclassified
OTU0233	p__Proteobacteria	c__Deltaproteobacteria	o__Myxococcales	f__Nannocystaceae	g__Plesiocystis	g__Plesiocystis_unclassified
OTU0234	p__Bacteroidetes	c__Flavobacteriia	o__Flavobacteriales	f__Flavobacteriaceae	f__Flavobacteriaceae_unclassified	f__Flavobacteriaceae_unclassified
OTU0236	p__Proteobacteria	c__Deltaproteobacteria	o__Desulfobacterales	f__Nitrospinaceae	g__Nitrospina	g__Nitrospina_unclassified
OTU0237	p__Bacteroidetes	c__[Saprospirae]	o__[Saprospirales]	f__Saprospiraceae	f__Saprospiraceae_unclassified	f__Saprospiraceae_unclassified
OTU0238	p__Proteobacteria	c__Deltaproteobacteria	o__PB19	o__PB19_unclassified	o__PB19_unclassified	o__PB19_unclassified
OTU0241	p__Proteobacteria	c__Alphaproteobacteria	o__Rhodobacterales	f__Rhodobacteraceae	f__Rhodobacteraceae_unclassified	f__Rhodobacteraceae_unclassified
OTU0242	p__Proteobacteria	c__Gammaproteobacteria	o__[Marinicellales]	f__[Marinicellaceae]	g__Marinicella	g__Marinicella_unclassified
OTU0243	p__Bacteroidetes	c__Flavobacteriia	o__Flavobacteriales	f__Flavobacteriaceae	f__Flavobacteriaceae_unclassified	f__Flavobacteriaceae_unclassified
OTU0245	p__Actinobacteria	c__Actinobacteria	o__Actinomycetales	o__Actinomycetales_unclassified	o__Actinomycetales_unclassified	o__Actinomycetales_unclassified
OTU0246	p__Proteobacteria	c__Gammaproteobacteria	o__Oceanospirillales	f__Oceanospirillaceae	g__Oceaniserpentilla	s__haliotis
OTU0247	p__Verrucomicrobia	c__Verrucomicrobiae	o__Verrucomicrobiales	f__Verrucomicrobiaceae	g__Haloferula	s__harenae
OTU0248	p__Bacteroidetes	c__Flavobacteriia	o__Flavobacteriales	f__Flavobacteriaceae	f__Flavobacteriaceae_unclassified	f__Flavobacteriaceae_unclassified
OTU0250	p__Proteobacteria	c__Deltaproteobacteria	o__Myxococcales	f__Nannocystaceae	g__Plesiocystis	g__Plesiocystis_unclassified
OTU0251	p__Proteobacteria	c__Gammaproteobacteria	o__Thiotrichales	f__Piscirickettsiaceae	f__Piscirickettsiaceae_unclassified	f__Piscirickettsiaceae_unclassified
OTU0252	p__Proteobacteria	c__Alphaproteobacteria	o__Rhodobacterales	f__Rhodobacteraceae	f__Rhodobacteraceae_unclassified	f__Rhodobacteraceae_unclassified
OTU0253	p__Proteobacteria	c__Gammaproteobacteria	o__Alteromonadales	f__Colwelliaceae	g__Colwellia	g__Colwellia_unclassified
OTU0255	p__Actinobacteria	c__Acidimicrobiia	o__Acidimicrobiales	f__C111	f__C111_unclassified	f__C111_unclassified
OTU0256	p__Proteobacteria	c__Deltaproteobacteria	o__Myxococcales	f__Nannocystaceae	g__Plesiocystis	g__Plesiocystis_unclassified
OTU0257	p__Bacteroidetes	c__[Saprospirae]	o__[Saprospirales]	f__Saprospiraceae	g__Portibacter	s__lacus
OTU0258	p__Proteobacteria	c__Betaproteobacteria	o__Methylophilales	f__Methylophilaceae	f__Methylophilaceae_unclassified	f__Methylophilaceae_unclassified
OTU0259	p__Proteobacteria	c__Alphaproteobacteria	o__Rhodobacterales	f__Rhodobacteraceae	f__Rhodobacteraceae_unclassified	f__Rhodobacteraceae_unclassified
OTU0260	p__Proteobacteria	c__Alphaproteobacteria	o__Rhodobacterales	o__Rhodobacterales_unclassified	o__Rhodobacterales_unclassified	o__Rhodobacterales_unclassified
OTU0262	p__Proteobacteria	c__Gammaproteobacteria	o__HTCC2188	f__HTCC2089	f__HTCC2089_unclassified	f__HTCC2089_unclassified
OTU0265	p__Bacteroidetes	c__Flavobacteriia	o__Flavobacteriales	f__Cryomorphaceae	g__Crocinitomix	g__Crocinitomix_unclassified
OTU0266	p__Bacteroidetes	c__[Saprospirae]	o__[Saprospirales]	f__Saprospiraceae	f__Saprospiraceae_unclassified	f__Saprospiraceae_unclassified
OTU0267	p__Planctomycetes	c__[Brocadiae]	o__Brocadiales	o__Brocadiales_unclassified	o__Brocadiales_unclassified	o__Brocadiales_unclassified
OTU0268	p__Verrucomicrobia	c__Verrucomicrobiae	o__Verrucomicrobiales	f__Verrucomicrobiaceae	g__Rubritalea	g__Rubritalea_unclassified
OTU0269	p__GN02	c__BD1-5	c__BD1-5_unclassified	c__BD1-5_unclassified	c__BD1-5_unclassified	c__BD1-5_unclassified
OTU0270	p__Bacteroidetes	c__Flavobacteriia	o__Flavobacteriales	f__Cryomorphaceae	g__Fluviicola	g__Fluviicola_unclassified
OTU0271	p__Proteobacteria	c__Deltaproteobacteria	o__Myxococcales	f__Haliangiaceae	f__Haliangiaceae_unclassified	f__Haliangiaceae_unclassified
OTU0272	p__Bacteroidetes	c__Cytophagia	o__Cytophagales	f__Flammeovirgaceae	g__Roseivirga	g__Roseivirga_unclassified
OTU0274	p__Proteobacteria	c__Alphaproteobacteria	o__Rhodobacterales	f__Rhodobacteraceae	f__Rhodobacteraceae_unclassified	f__Rhodobacteraceae_unclassified
OTU0275	p__Planctomycetes	c__Planctomycetia	o__Pirellulales	f__Pirellulaceae	g__Planctomycete	s__LF1
OTU0278	p__Bacteroidetes	c__[Saprospirae]	o__[Saprospirales]	f__Chitinophagaceae	f__Chitinophagaceae_unclassified	f__Chitinophagaceae_unclassified
OTU0280	p__Proteobacteria	c__Alphaproteobacteria	o__Rhodobacterales	f__Rhodobacteraceae	f__Rhodobacteraceae_unclassified	f__Rhodobacteraceae_unclassified
OTU0281	p__Proteobacteria	c__Deltaproteobacteria	o__Bdellovibrionales	f__Bacteriovoracaceae	f__Bacteriovoracaceae_unclassified	f__Bacteriovoracaceae_unclassified
OTU0285	p__Proteobacteria	c__Deltaproteobacteria	o__Bdellovibrionales	f__Bdellovibrionaceae	g__Bdellovibrio	g__Bdellovibrio_unclassified
OTU0292	p__Proteobacteria	c__Alphaproteobacteria	o__BD7-3	o__BD7-3_unclassified	o__BD7-3_unclassified	o__BD7-3_unclassified
OTU0293	p__Bacteroidetes	c__Flavobacteriia	o__Flavobacteriales	f__Cryomorphaceae	g__Fluviicola	g__Fluviicola_unclassified
OTU0295	p__Bacteroidetes	c__Flavobacteriia	o__Flavobacteriales	o__Flavobacteriales_unclassified	o__Flavobacteriales_unclassified	o__Flavobacteriales_unclassified
OTU0301	p__Bacteroidetes	c__[Saprospirae]	o__[Saprospirales]	f__Saprospiraceae	f__Saprospiraceae_unclassified	f__Saprospiraceae_unclassified
OTU0303	p__Proteobacteria	c__Deltaproteobacteria	o__Bdellovibrionales	f__Bacteriovoracaceae	f__Bacteriovoracaceae_unclassified	f__Bacteriovoracaceae_unclassified
OTU0304	p__Proteobacteria	c__Deltaproteobacteria	o__Desulfobacterales	f__Nitrospinaceae	g__Nitrospina	g__Nitrospina_unclassified
OTU0306	p__Acidobacteria	c__Sva0725	o__Sva0725	o__Sva0725_unclassified	o__Sva0725_unclassified	o__Sva0725_unclassified
OTU0307	p__Proteobacteria	c__Alphaproteobacteria	o__Rickettsiales	f__Pelagibacteraceae	f__Pelagibacteraceae_unclassified	f__Pelagibacteraceae_unclassified
OTU0308	p__Proteobacteria	c__Gammaproteobacteria	o__Alteromonadales	f__Alteromonadaceae	g__BD2-13	g__BD2-13_unclassified
OTU0310	p__Proteobacteria	c__Gammaproteobacteria	o__Alteromonadales	f__Psychromonadaceae	g__Psychromonas	g__Psychromonas_unclassified
OTU0311	p__Bacteroidetes	c__[Saprospirae]	o__[Saprospirales]	f__Saprospiraceae	f__Saprospiraceae_unclassified	f__Saprospiraceae_unclassified
OTU0312	p__Proteobacteria	c__Alphaproteobacteria	o__Rhodobacterales	f__Rhodobacteraceae	g__Octadecabacter	s__antarcticus
OTU0320	p__Proteobacteria	c__Deltaproteobacteria	o__Desulfobacterales	f__Nitrospinaceae	g__Nitrospina	g__Nitrospina_unclassified
OTU0322	p__Proteobacteria	c__Deltaproteobacteria	o__GMD14H09	o__GMD14H09_unclassified	o__GMD14H09_unclassified	o__GMD14H09_unclassified
OTU0324	p__Proteobacteria	c__Alphaproteobacteria	o__Rhizobiales	f__Phyllobacteriaceae	f__Phyllobacteriaceae_unclassified	f__Phyllobacteriaceae_unclassified
OTU0325	p__Bacteroidetes	c__Flavobacteriia	o__Flavobacteriales	f__Flavobacteriaceae	f__Flavobacteriaceae_unclassified	f__Flavobacteriaceae_unclassified
OTU0331	p__Proteobacteria	c__Deltaproteobacteria	o__Myxococcales	f__Nannocystaceae	g__Plesiocystis	g__Plesiocystis_unclassified
OTU0335	p__Proteobacteria	c__Gammaproteobacteria	o__Alteromonadales	f__Alteromonadaceae	g__BD2-13	g__BD2-13_unclassified
OTU0336	p__Proteobacteria	c__Alphaproteobacteria	o__Rhodobacterales	f__Rhodobacteraceae	f__Rhodobacteraceae_unclassified	f__Rhodobacteraceae_unclassified
OTU0337	p__Planctomycetes	c__028H05-P-BN-P5	c__028H05-P-BN-P5_unclassified	c__028H05-P-BN-P5_unclassified	c__028H05-P-BN-P5_unclassified	c__028H05-P-BN-P5_unclassified
OTU0338	p__Proteobacteria	c__Betaproteobacteria	o__EC94	o__EC94_unclassified	o__EC94_unclassified	o__EC94_unclassified
OTU0339	p__Bacteroidetes	c__Flavobacteriia	o__Flavobacteriales	o__Flavobacteriales_unclassified	o__Flavobacteriales_unclassified	o__Flavobacteriales_unclassified
OTU0340	p__Verrucomicrobia	c__Verrucomicrobiae	o__Verrucomicrobiales	f__Verrucomicrobiaceae	f__Verrucomicrobiaceae_unclassified	f__Verrucomicrobiaceae_unclassified
OTU0341	p__Bacteroidetes	c__Flavobacteriia	o__Flavobacteriales	o__Flavobacteriales_unclassified	o__Flavobacteriales_unclassified	o__Flavobacteriales_unclassified
OTU0345	p__Proteobacteria	c__Alphaproteobacteria	o__Rhizobiales	o__Rhizobiales_unclassified	o__Rhizobiales_unclassified	o__Rhizobiales_unclassified
OTU0349	p__Bacteroidetes	c__Flavobacteriia	o__Flavobacteriales	f__Cryomorphaceae	g__Crocinitomix	g__Crocinitomix_unclassified
OTU0351	p__Proteobacteria	c__Alphaproteobacteria	o__Rhodobacterales	f__Rhodobacteraceae	f__Rhodobacteraceae_unclassified	f__Rhodobacteraceae_unclassified
OTU0353	p__Proteobacteria	c__Alphaproteobacteria	o__Rhodobacterales	f__Rhodobacteraceae	f__Rhodobacteraceae_unclassified	f__Rhodobacteraceae_unclassified
OTU0357	p__Proteobacteria	c__Alphaproteobacteria	o__Rhodobacterales	f__Hyphomonadaceae	f__Hyphomonadaceae_unclassified	f__Hyphomonadaceae_unclassified
OTU0359	p__Proteobacteria	c__Gammaproteobacteria	o__Alteromonadales	f__[Chromatiaceae]	g__Rheinheimera	g__Rheinheimera_unclassified
OTU0365	p__Proteobacteria	c__Alphaproteobacteria	o__Rhizobiales	o__Rhizobiales_unclassified	o__Rhizobiales_unclassified	o__Rhizobiales_unclassified

## Sheet: Supplementary_Table_S6_Picrust_
Supplementary Table S6. Predicted gene copy numbers for selected pathways by sponge individual
	Haliclona (Rhizoniera) R1	Haliclona (Rhizoniera) R2	Haliclona (Rhizoniera) R3	Haliclona (Rhizoniera) R4	Haliclona (Rhizoniera) R5	Haliclona (Rhizoniera) R7	Haliclona (Rhizoniera) R8	Haliclona (Rhizoniera) R9	Haliclona (Rhizoniera) R10	Haliclona (Rhizoniera) R12	H.torquata R1	H.torquata R2	H.torquata R3	H.torquata R4	H.torquata R5	H.torquata R7	H.torquata R8	H.torquata R9	H.torquata R10	H.torquata R11	H.torquata R12	H.torquata R13	H.torquata R14	H.torquata R15	H.torquata R16	I.kerguelenensis R1	I.kerguelenensis R2	I.kerguelenensis R3	I.kerguelenensis R4	I.kerguelenensis R5
Energy Metabolism
Methane metabolism	54.0555	62.7296	54.4059	65.8711	56.8243	60.0333	65.6354	66.9552	68.3886	97.4372	288.558	275.774	283.477	245.304	299.354	421.184	392.824	322.127	330.553	247.772	287.635	177.921	376.739	417.554	320.111	59.0254	62.0806	163.991	312.405	63.5138
Nitrogen metabolism	53.5257	54.5802	52.4595	59.6909	50.774	54.1664	56.3383	62.554	56.1872	82.4803	240.258	229.867	235.943	205.263	249.034	350.126	326.793	268.17	275.443	206.097	239.201	148.563	313.275	347.118	266.287	51.449	54.3691	136.096	259.973	54.5985
Sulfur metabolism	35.3412	39.8246	34.5688	38.2361	35.1283	37.4299	38.4708	41.7612	42.7902	56.9737	166.283	158.679	163.15	141.053	171.493	242.039	225.951	185.303	190.118	142.222	165.412	102.513	216.546	239.979	184.13	35.5387	37.054	94.2603	179.678	37.2559
Total (Sum)	142.922	157.134	141.434	163.798	142.727	151.63	160.444	171.27	167.366	236.891	695.1	664.32	682.57	591.62	719.882	1013.35	945.569	775.6	796.114	596.091	692.248	428.998	906.559	1004.65	770.529	146.013	153.504	394.347	752.056	155.368
Metabolism of Terpenoids and Polyketides
Biosynthesis of ansamycins	10.198	16.5227	10.4881	14.4914	13.6748	13.6015	15.5564	14.3178	17.8326	23.9165	73.7496	70.0214	72.4086	62.0081	76.1774	107.215	100.005	82.1584	83.9285	62.9682	73.2598	45.1885	95.9479	106.302	81.6088	14.4914	15.748	41.34	79.4796	14.7987
Biosynthesis of vancomycin group antibiotics	9.94987	15.8114	10	16.0624	11.225	13.3417	13.1149	13.9642	15.4919	21.9545	71.0352	67.3498	69.7639	59.5651	73.403	103.296	96.3172	79.1581	80.8703	60.6218	70.5053	43.5775	92.4608	102.386	78.543	11.8322	14.8997	39.2428	76.5114	14.0357
Carotenoid biosynthesis	3.74166	17.1172	7.2111	11.225	11.225	10.9544	18.3576	10.8628	13.6748	24	76.0197	71.4493	74.2698	63.2297	77.3692	109.663	102.289	84.1724	85.5862	64.3506	74.9133	46.0652	98.1173	108.678	83.6242	14.7648	17.6068	42.5911	81.2527	14.6629
Polyketide sugar unit biosynthesis	22.1133	29.5973	21.6564	27.1846	21.3776	26.2869	26.2297	27.7849	30.249	39.6358	124.326	117.763	121.893	104.178	127.793	180.289	168.104	138.246	141.291	106.047	123.345	76.5245	161.419	178.692	137.306	23.516	27.9643	69.6491	133.757	26.3629
Tetracycline biosynthesis	22.1585	27.9821	22.1811	21.7945	23.4947	25.3772	28.0713	27.313	28.6356	40.1123	119.716	113.969	117.435	101.094	124.551	174.029	162.333	133.626	136.704	102.533	119.118	74.2361	155.827	172.523	132.642	24.8596	26.8514	67.897	129.236	26.8514
Total (Sum)	68.1614	107.031	71.5367	90.7578	80.997	89.5616	101.33	94.2427	105.884	149.619	464.847	440.552	455.771	390.075	479.294	674.491	629.048	517.361	528.38	396.521	461.141	285.592	603.771	668.581	513.725	89.4639	103.07	260.72	500.237	96.7115
Biosynthesis of Other Secondary Metabolites
beta-Lactam resistance	2.23607	12.6095	3.87298	10.3923	7.81025	8.94427	9.89949	7.34847	10.1489	15.5885	50.6063	48.2182	49.6488	43.1277	52.8583	73.6139	68.6513	56.4712	57.576	43.2204	50.2991	31.289	65.8711	72.9315	56.0536	8.30662	10.0995	27.7128	54.5252	9.89949
Butirosin and neomycin biosynthesis	9.79796	12.1244	9.69536	15.8114	9.32738	10.8628	10.8166	12.9229	12.7672	18.9737	60.44	58.2151	59.2284	52.1536	64.1561	88.9044	82.8794	68.0221	69.9214	52.1249	60.5227	37.229	79.5173	88.1022	67.4314	9.16515	10.0499	33.6303	65.8103	11.8743
Novobiocin biosynthesis	17.4642	26.2488	18.412	26.7208	22.8035	22.0227	26.1343	23.2379	27.2213	37.4833	111.687	106.428	109.663	94.7154	116.181	162.465	151.506	124.639	127.413	95.6609	111.189	69.1158	145.434	161.062	123.766	23.6009	24.6374	63.4508	120.644	24.96
Penicillin and cephalosporin biosynthesis	3	15.4596	5.2915	15.6844	10.3441	10.8628	14.1067	10.247	11.9164	21.7945	70.3562	67.1937	68.9057	60.2246	73.2325	102.728	95.8593	78.5812	80.343	60.291	69.9357	43.0116	91.8314	101.794	78.032	11.7047	13.1149	38.8201	76.0197	13.4164
Streptomycin biosynthesis	31.0322	35.7631	30.3645	36.973	28.1069	33.6303	34.6266	38.1445	37.5633	52.5262	163.129	155.451	160.034	137.815	169.363	237.889	221.793	182.124	186.754	139.728	162.395	100.359	212.84	235.784	180.873	29.9667	33.3467	91.7987	176.321	33.7194
Total (Sum)	63.5305	102.205	67.6362	105.582	78.3922	86.3229	95.5837	91.9006	99.617	146.366	456.219	435.507	447.48	388.036	475.791	665.6	620.688	509.838	522.007	391.025	454.341	281.005	595.494	659.673	506.156	82.744	91.2483	255.413	493.32	93.8696
Total Metabolism pathways	274.614	366.371	280.607	360.138	302.116	327.514	357.358	357.414	372.867	532.876	1616.17	1540.38	1585.82	1369.73	1674.97	2353.44	2195.31	1802.8	1846.5	1383.64	1607.73	995.594	2105.82	2332.91	1790.41	318.221	347.822	910.48	1745.61	345.949
